# Supplementary material for: A systematic review of scope and quality of health economic evaluations conducted in Ethiopia
Source: Health Policy Plan. 2022 Feb 21;37(4):514–22. doi: 10.1093/heapol/czac005 (PMC9128743; doi:10.1093/heapol/czac005)
Supplement: czac005_Supp [file czac005_supp.zip]

Archive with 1 entries (1 files):
- Supplimentary file 161221.docx
